# Supplementary material for: Epidemiology and risk factors for mortality among methicillin-resistant Staphylococcus aureus bacteremic patients in Southern Brazil
Source: PLoS One. 2023 Apr 13;18(4):e0283774. doi: 10.1371/journal.pone.0283774 (PMC10101390; doi:10.1371/journal.pone.0283774)
Supplement: S1 Data — (XLSX) [file pone.0283774.s001.xlsx]

## Sheet: Incidence
year	Saureus	MRSA	%
2014	160	43	26.875			247216	64.7207
2015	166	44	26.506			231589	71.6787
2016	160	31	19.375			231536	69.1037
2017	171	35	20.4678			218483	78.267
2018	142	27	19.0141			217799	65.1977
2019	129	27	20.9302			207552	62.1531
Total	928	207	22.306		928	1354175	68.5288
Patient-day
	Jan	Feb	Mar	Apr	May	Jun	Jul	Aug	Sep	Oct	Nov	Dec	TOTAL	Media
2014	20755	19081	20512	19710	21649	20812	20492	21204	20872	21590	20509	20030	247216	20601.3
2015	19696	18165	20409	18854	19334	18244	20030	20349	18830	19759	19399	18520	231589	19299.1
2016	19436	18981	19894	19378	19667	19635	20406	19950	18635	19142	18505	17907	231536	19294.7
2017	19187	14867	18003	17719	18545	17701	18867	18145	18986	18986	18898	18579	218483	18206.9
2018	19017	16822	19569	17899	17296	18051	18610	18645	18068	18049	17870	17903	217799	18149.9
2019	17996	16557	18123	17420	18190	17478	18186	17886	17420	16911	16284	15101	207552	17296
2020	16618	16509	15422	9614	11545	11909	11126	12436	13883	15586	14958	13957	163563	13630.2
													1354175
			Year	Incidence SA BSI	% MRSA
			2014	64.7207	27
			2015	71.6787	26.506
			2016	69.1037	19.375
			2017	78.267	20.4678
			2018	65.1977	19.0141
			2019	62.1531	20.9302

## Sheet: Clinicaldata
Gender	Year	Age	Ethnicity	Epidemiology	ATB_30	Prev_VancoTreat	EmpiricMRSA	Site	UCI	Mort_30	Dead	PittBS	Charlson_score	HAS	Diabetes	Cerebrovasc	CI	ICC	Demencia	Ashma_DPOC	Renal_cronico	Hepatopathy	Tumor	HIV_AIDS	Alcohol_abuse	Tobacco	Polymicrob	Persistent	SA_Oxa	Cipro	Clinda	Eritro	Genta	Line	Moxi	Rif	Tige	SMXTMP	Vanco_MIC	AcFusid	MDR
2	2014	50	1	3	0	0	0	2	1	0	0	5	7	0	0	0	0	0	0	0	0	0	1	0	0	0	0	1	3	1	1	1	1	1	1	1	1	1	1	1	0
1	2014	72	1	3	1	1	1	3	1	0	0	3	4	0	0	0	0	0	1	0	0	0	0	0	0	0	0	0	3	3	1	3	1	1	2	1	1	1	0.25	1	0
1	2014	52	2	3	0	0	0	99	1	0	1	0	1	0	0	0	0	0	0	0	0	0	0	0	0	0	0	1	3	1	1	1	1	1	1	1	1	1	1	1	0
1	2014	49	3	3	1	0	0	5	0	0	0	3	2	0	0	0	0	0	0	0	0	0	0	0	0	0	0	0	3	3	3	3	3	1	2	1	1	1	0.5	1	1
1	2014	60	2	3	0	0	0	6	0	1	1	99	10	1	0	0	1	0	0	1	0	0	1	0	0	1	0	0	3	1	1	1	1	1	1	1	1	1	1	1	0
1	2014	56	2	3	1	0	0	5	0	0	0	99	3	0	0	0	0	0	0	0	0	0	1	0	0	0	0	0	3	3	3	3	3	1	2	1	1	1	1	1	1
2	2014	87	1	3	1	0	0	99	0	1	1	5	5	1	0	0	1	0	0	0	0	0	0	0	0	0	0	0	3	1	3	3	1	1	1	1	1	1	0.5	1	0
1	2014	71	1	3	0	0	1	2	0	0	0	1	8	1	1	0	1	1	0	0	1	0	0	0	0	1	0	0	3	1	1	1	1	1	1	1	1	1	1.5	1	0
1	2014	34	1	1	0	0	1	4	0	0	0	3	0	0	0	0	0	0	0	0	0	0	0	0	0	0	0	1	3	1	1	1	1	1	1	1	1	1	0.5	1	0
2	2014	62	1	3	1	0	0	3	1	0	0	3	3	0	0	0	0	0	0	1	0	0	0	0	0	0	0	0	3	3	1	3	1	1	2	3	1	1	1	1	1
2	2014	64	1	2	1	0	0	4	0	0	0	1	2	0	0	0	0	0	0	0	0	0	0	0	0	0	0	1	3	3	3	3	3	1	2	1	1	1	1.5	1	1
1	2014	73	2	3	1	0	0	3	1	1	1	99	5	1	0	0	1	1	0	0	0	0	0	0	0	0	0	0	3	3	3	3	3	1	2	1	1	1	1	1	0
1	2014	61	2	3	1	0	0	8	1	1	1	2	3	1	0	0	0	1	0	0	0	0	0	0	0	0	0	0	3	3	3	3	1	1	3	1	1	1	1	1	1
1	2014	53	1	3	1	0	0	8	1	0	0	0	7	0	0	0	0	0	0	0	0	0	1	0	1	1	0	0	3	3	1	1	3	1	2	1	1	1	0.5	1	0
1	2014	76	1	3	1	0	0	99	0	0	1	99	7	1	0	0	1	1	0	0	0	0	1	0	0	1	0	1	3	3	3	3	3	1	3	1	1	1	1.5	1	1
2	2014	45	1	3	0	0	0	4	0	0	0	0	0	0	0	0	0	0	0	0	0	0	0	0	0	0	0	0	3	3	1	3	1	1	3	1	1	1	0.5	1	0
2	2014	81	1	3	0	0	0	99	0	0	1	99	6	0	0	0	0	0	0	0	0	0	1	0	0	0	0	0	3	3	3	3	1	1	2	3	1	1	1	1	1
2	2014	30	1	1	0	0	0	4	0	0	0	0	8	0	0	0	0	0	0	0	0	0	0	1	0	0	0	0	3	3	3	3	3	1	2	1	1	1	2	1	1
1	2014	59	2	3	1	0	0	7	0	0	0	1	3	1	0	0	0	0	0	0	1	0	0	0	0	0	0	1	3	3	3	3	3	1	3	1	1	1	1.5	1	1
1	2014	78	1	3	1	0	0	2	0	0	0	1	6	1	1	0	0	0	0	0	1	0	0	0	0	0	0	0	3	3	3	3	3	1	3	1	1	1	1.5	1	1
2	2014	77	1	2	0	0	0	99	0	1	1	0	6	1	0	0	0	1	0	0	1	0	0	0	0	1	0	0	3	3	3	3	3	1	3	1	1	1	1.5	1	1
1	2014	67	1	1	0	0	0	7	0	0	0	1	3	0	0	0	0	0	0	1	0	0	0	0	0	0	0	1	3	3	1	3	1	1	2	1	1	1	1.5	1	0
1	2014	75	1	1	0	0	0	99	0	1	1	4	5	1	0	1	0	1	0	0	0	0	0	0	0	0	0	0	3	3	3	3	3	1	3	1	1	1	1.5	1	1
2	2014	37	1	3	1	1	0	3	0	0	0	0	6	1	0	0	0	0	0	0	0	0	0	1	0	0	1	0	3	1	1	1	1	1	1	1	1	1	2	1	0
1	2014	31	1	3	0	0	0	4	0	0	0	0	6	0	0	0	0	0	0	0	0	0	0	1	1	0	0	0	3	3	3	3	3	1	3	1	1	1	2	1	1
2	2014	84	1	1	0	0	0	3	0	1	1	4	5	1	0	0	0	0	0	1	0	0	0	0	0	0	0	0	3	3	1	3	1	1	2	1	1	1	2	1	0
1	2014	80	1	1	0	0	0	6	0	1	1	0	12	1	0	0	0	0	0	0	1	0	0	1	0	0	0	0	3	3	3	3	3	1	3	1	1	1	2	1	1
1	2014	67	1	3	1	0	0	8	0	1	1	2	8	0	0	0	0	0	0	0	0	0	1	0	0	0	1	0	3	3	1	3	1	1	2	1	1	1	1	1	0
1	2014	71	1	3	1	0	0	99	1	1	1	3	4	0	0	0	0	0	0	1	0	0	0	0	0	0	0	0	3	3	3	3	3	1	2	1	1	1	1.5	1	1
2	2014	57	2	3	0	0	1	2	0	0	0	0	7	1	0	0	0	0	0	0	0	0	0	1	0	0	0	0	3	3	3	3	3	1	3	3	1	3	2	1	1
1	2014	64	1	2	0	0	0	3	0	0	0	0	9	0	1	0	0	0	0	0	0	0	1	0	1	1	0	0	3	3	3	3	3	1	3	1	1	1	1.5	1	1
1	2014	78	1	2	0	0	0	3	0	0	0	1	7	1	1	0	1	0	0	0	1	0	0	0	0	0	0	0	3	3	3	3	3	1	3	1	1	1	2	1	1
1	2014	64	1	3	1	1	1	2	0	0	0	1	5	1	0	0	1	0	0	0	0	0	1	0	1	1	0	0	3	3	3	3	3	1	3	1	1	1	1	1	1
1	2014	59	2	3	1	0	0	99	0	0	0	99	9	0	1	0	0	0	0	0	0	1	0	1	0	0	0	1	3	3	3	3	1	3	1	1	1	1	2	1	1
1	2014	48	1	1	0	0	0	4	0	0	0	1	0	0	0	0	0	0	0	0	0	0	0	0	0	0	0	0	3	1	3	3	1	1	1	1	1	1	1	1	0
2	2014	64	1	2	1	1	0	4	0	0	0	1	7	1	0	0	1	0	0	1	0	0	0	0	0	1	0	0	3	3	3	3	1	1	2	3	1	1	1	1	1
1	2014	33	1	3	0	0	0	4	0	0	0	99	6	0	0	0	0	0	0	0	0	0	0	1	0	0	0	1	3	3	1	3	1	1	3	1	1	1	1	1	0
1	2014	51	2	2	0	0	0	99	0	1	1	99	11	0	0	1	0	0	0	0	0	1	0	1	0	1	0	0	3	3	3	3	3	1	3	3	1	3	1	1	1
1	2014	60	1	2	0	0	0	4	0	0	0	3	7	1	0	1	0	0	0	1	0	0	0	0	0	1	0	0	3	3	1	3	1	1	3	1	1	1	1.5	1	0
1	2014	79	1	1	0	0	0	3	0	0	0	1	5	0	0	1	0	0	1	0	0	0	0	0	0	0	0	0	3	3	1	3	1	1	3	1	1	1	1.5	1	0
2	2014	66	1	3	1	0	0	8	0	0	0	99	5	1	1	1	0	0	1	0	0	0	0	0	0	0	0	0	3	3	1	3	1	1	3	1	1	1	1	1	0
2	2014	57	1	3	1	1	1	2	0	0	0	1	2	0	0	0	1	0	0	0	0	0	0	0	0	0	0	0	3	3	3	3	3	1	3	1	1	1	1.5	1	1
1	2015	34	2	1	0	0	0	4	0	1	1	4	6	0	0	0	0	0	0	0	0	0	0	1	0	0	0	0	3	1	3	3	1	1	1	1	1	1	1	1	0
2	2015	75	1	3	1	0	0	99	1	0	1	0	5	1	1	0	0	1	0	0	0	0	0	0	0	0	0	1	3	1	1	3	1	1	1	1	1	1	1.5	1	0
2	2015	87	1	3	1	0	0	99	0	1	1	2	5	0	0	0	0	0	1	0	0	0	0	0	0	0	1	0	3	3	3	3	3	1	2	1	1	3	1.5	1	1
1	2015	55	1	3	0	0	0	3	1	0	1	99	99	0	0	0	0	0	0	0	0	0	0	0	0	0	0	1	3	1	1	1	1	1	1	1	1	1	0.75	1	0
2	2015	82	1	2	0	0	0	4	0	0	0	9	5	1	0	1	0	0	0	0	0	0	0	0	0	0	0	0	3	3	1	3	1	1	3	1	1	1	2	1	0
1	2015	24	1	1	0	0	0	4	0	0	0	1	0	0	0	0	0	0	0	0	0	0	0	0	0	0	0	0	3	3	1	3	1	1	3	1	1	1	2	1	0
2	2015	29	1	1	0	0	0	4	0	0	0	1	6	1	0	0	0	0	0	0	0	0	0	1	0	0	0	1	3	1	1	1	1	1	1	1	1	1	2	1	0
1	2015	72	2	3	1	0	1	99	0	0	0	3	8	1	0	0	1	1	0	0	1	0	0	0	0	1	0	0	3	3	3	3	3	1	2	3	1	3	1.5	1	1
1	2015	74	1	3	1	0	0	99	1	0	1	4	4	1	0	0	1	0	0	0	0	0	0	0	0	0	0	1	3	3	3	3	3	1	3	1	1	1	1.5	1	1
1	2015	55	1	1	0	0	0	3	0	0	0	1	2	0	1	0	0	0	0	0	0	0	0	0	0	1	0	0	3	1	3	3	1	1	1	1	1	1	2	1	0
1	2015	66	1	3	1	0	0	99	0	0	0	1	5	1	1	0	1	0	0	1	0	0	0	0	0	1	0	0	3	1	1	1	1	1	1	2	1	1	1.5	1	0
2	2015	75	1	2	0	0	0	4	0	0	0	1	9	0	0	0	0	0	0	0	0	0	1	0	0	0	0	0	3	1	1	1	1	1	1	1	1	1	1.5	1	0
1	2015	51	1	2	0	0	1	2	0	0	0	1	5	1	1	0	0	0	0	0	1	0	0	0	0	0	0	1	3	1	1	1	1	1	1	1	1	1	1.5	1	0
1	2015	35	3	1	0	0	0	7	0	0	0	1	0	0	0	0	0	0	0	0	0	0	0	0	0	1	0	0	3	1	3	3	1	1	1	1	1	1	2	1	0
2	2015	70	2	2	1	0	1	1	0	0	0	1	5	0	0	0	0	1	0	1	0	0	0	0	0	0	0	0	3	1	1	1	1	1	1	2	1	1	2	1	0
2	2015	37	1	1	0	0	0	3	0	1	1	4	0	0	0	0	0	0	0	0	0	0	0	0	0	0	0	1	3	1	1	1	1	1	1	1	1	1	2	1	0
1	2015	35	1	1	0	0	0	4	0	0	0	1	0	0	0	0	0	0	0	0	0	0	0	0	0	0	0	0	3	1	1	1	1	1	1	1	1	1	1	1	0
1	2015	25	1	1	0	0	0	4	0	0	0	3	0	0	0	0	0	0	0	0	0	0	0	0	0	0	1	0	3	3	1	3	1	1	3	1	1	1	0.5	1	0
1	2015	55	1	2	1	1	1	3	0	0	0	1	2	0	1	0	0	0	0	0	0	0	0	0	0	1	0	0	3	1	3	3	1	1	1	1	1	1	1	1	0
1	2015	72	1	2	1	1	1	4	0	0	0	0	6	1	1	0	0	0	0	1	0	0	0	0	0	1	0	0	3	1	1	1	1	1	1	1	1	1	1	1	0
1	2015	46	1	1	0	0	0	3	0	0	0	1	1	0	0	0	0	0	1	0	0	0	0	0	0	0	0	0	3	3	3	3	3	1	3	3	1	3	1	1	1
1	2015	38	1	3	1	0	0	2	1	1	1	9	6	0	0	0	0	0	0	0	0	0	0	1	0	0	0	0	3	3	3	3	3	1	3	3	1	3	1	1	1
1	2015	70	3	2	1	0	0	1	0	0	0	2	6	1	0	0	0	0	0	1	0	0	1	0	1	1	0	0	3	1	3	3	2	1	1	1	1	1	2	1	0
1	2015	50	1	3	1	0	0	6	1	1	1	8	1	0	0	0	0	0	0	0	0	0	0	0	0	0	0	0	3	3	3	3	3	1	2	1	1	1	2	1	1
2	2015	77	2	3	1	0	0	2	1	0	1	3	4	1	0	1	0	0	0	0	0	0	0	0	0	0	0	0	3	3	3	3	3	1	2	1	1	1	0.5	1	1
2	2015	82	1	1	0	0	0	1	0	1	1	99	5	1	0	0	1	0	0	0	0	0	0	0	0	0	0	1	3	3	3	3	3	1	3	3	1	3	1.5	1	1
2	2015	68	1	1	0	0	0	99	0	0	0	1	5	1	1	1	1	0	0	0	0	0	0	0	0	0	0	1	3	1	3	3	1	1	1	1	1	1	2	1	0
1	2015	30	1	3	1	0	0	2	0	0	0	99	6	0	0	0	0	0	0	0	0	0	0	1	1	1	0	0	3	1	3	3	1	1	2	3	1	1	2	2	1
2	2015	75	1	2	1	1	1	4	0	0	0	1	9	0	0	0	0	0	0	0	0	0	1	0	0	0	0	0	3	1	1	1	1	1	1	3	1	1	1.5	1	0
1	2015	75	1	3	1	0	0	99	1	0	0	5	3	0	0	0	0	0	0	0	0	0	0	0	0	1	0	0	3	1	1	1	1	1	1	3	1	1	1.5	1	0
2	2015	46	1	3	0	0	0	2	0	0	0	99	3	1	0	0	0	0	0	0	1	0	0	0	0	0	0	0	3	1	1	3	1	1	1	1	1	3	2	1	0
1	2015	53	1	3	0	0	1	2	0	0	0	1	2	1	0	0	0	0	0	0	0	0	0	0	1	1	0	0	3	1	1	1	1	1	1	1	1	3	2	1	0
1	2015	76	1	1	0	0	0	4	0	1	1	5	3	0	0	0	0	0	0	0	0	0	0	0	0	0	0	0	3	1	1	3	1	1	1	1	1	1	2	1	0
2	2015	68	1	3	1	1	1	99	0	0	0	5	5	1	1	1	1	0	0	0	0	0	0	0	0	0	0	1	3	3	1	1	1	1	3	1	1	1	2	1	0
2	2015	57	1	3	1	0	0	2	1	0	0	1	2	0	1	0	0	0	0	0	0	0	0	0	0	0	0	0	3	1	3	1	1	1	1	1	1	1	2	1	0
2	2015	75	1	1	0	0	0	4	0	0	0	2	4	1	0	0	0	1	0	0	0	0	0	0	0	1	0	0	3	1	3	3	1	1	1	1	1	1	2	1	0
2	2015	61	1	3	0	0	1	6	0	0	0	1	8	0	0	0	0	0	0	0	0	0	0	1	0	0	0	1	3	1	1	1	1	1	1	1	1	1	2	1	0
2	2015	28	2	3	0	0	1	2	0	0	0	2	4	0	1	0	0	0	0	0	1	0	0	0	0	1	0	0	3	1	1	1	1	1	1	3	1	1	1	1	0
1	2015	18	2	1	0	0	0	99	0	0	0	4	0	0	0	0	0	0	0	0	0	0	0	0	0	0	0	0	3	1	3	3	1	1	1	1	1	1	2	1	0
1	2015	23	2	1	0	0	0	4	0	1	1	5	0	0	0	0	0	0	0	0	0	0	0	0	0	0	0	1	3	1	99	99	1	99	99	99	1	1	2	99	0
1	2015	44	1	2	0	0	0	3	0	0	0	6	1	0	0	0	0	0	1	0	0	0	0	0	0	1	1	0	3	1	99	99	1	99	99	99	1	1	2	99	0
1	2016	68	1	1	0	0	0	4	0	1	1	0	3	1	1	0	0	0	0	0	0	0	0	0	1	0	0	1	3	1	1	1	1	1	1	1	1	1	2	1	0
1	2016	66	1	2	0	0	1	2	0	0	0	1	6	0	1	0	0	0	0	1	1	0	0	0	0	0	0	1	3	3	1	3	1	1	3	1	1	1	2	1	0
1	2016	56	1	3	1	0	1	2	1	0	1	8	8	1	1	0	0	0	0	0	0	0	0	1	1	0	0	1	3	1	1	3	1	1	1	1	1	3	2	1	0
1	2016	21	1	1	0	0	0	3	0	1	1	8	7	0	1	0	0	0	0	0	0	0	0	1	0	0	0	0	3	1	3	3	1	1	1	1	1	1	2	1	0
1	2016	58	1	1	0	0	0	3	0	0	0	1	1	1	0	0	0	0	0	0	0	0	0	0	0	1	0	0	3	1	1	1	1	1	1	1	1	1	2	1	0
1	2016	73	1	3	1	0	0	99	1	1	1	5	8	1	0	0	0	1	0	1	1	0	0	0	0	0	1	0	3	1	1	3	1	1	1	1	1	3	2	1	0
1	2016	73	2	2	1	0	0	3	0	0	0	1	7	1	1	0	0	0	0	0	1	0	0	0	1	1	0	0	3	1	1	3	1	1	3	3	1	1	2	1	1
1	2016	59	1	3	1	0	0	3	1	1	1	8	7	0	1	0	0	0	0	0	0	1	0	0	1	0	1	0	3	3	1	3	1	1	3	1	1	1	2	1	0
1	2016	58	1	3	0	0	1	1	0	0	0	0	3	1	1	0	0	0	0	0	0	0	0	0	0	1	0	1	3	1	1	3	1	1	1	1	1	1	2	1	0
1	2016	55	1	3	1	1	1	2	1	0	0	3	2	0	1	0	0	0	0	0	0	0	0	0	0	0	1	0	3	3	3	3	3	1	2	1	1	1	2	1	1
1	2016	62	1	3	1	0	0	3	0	1	0	4	7	1	1	0	1	0	0	0	0	0	1	0	0	1	0	0	3	3	3	3	3	1	2	1	1	1	1	1	1
2	2016	79	1	1	0	0	0	99	0	0	1	99	6	0	1	1	0	0	0	0	0	0	0	0	0	0	0	0	3	3	3	3	1	1	3	1	1	1	1	1	1
2	2016	18	1	3	1	1	1	2	0	0	0	4	1	0	1	0	0	0	0	0	0	0	0	0	0	0	0	0	3	3	3	3	3	1	3	3	1	3	1.5	1	1
1	2016	68	1	3	1	1	1	3	0	0	0	3	3	1	1	0	0	0	0	0	0	0	0	0	1	1	0	0	3	3	1	3	1	1	2	1	1	1	0.5	1	0
2	2016	70	1	3	1	0	0	99	0	1	1	99	5	1	0	0	0	0	0	0	0	0	1	0	0	0	0	0	3	1	1	3	1	1	1	1	1	3	2	1	0
1	2016	61	1	3	0	0	1	1	0	0	0	1	5	0	1	0	0	0	0	0	0	0	1	0	0	0	0	0	3	3	1	3	1	1	2	1	1	1	2	1	0
1	2016	39	1	3	1	0	1	1	0	0	0	1	2	0	0	0	0	0	1	1	0	0	0	0	0	1	0	0	3	3	3	3	1	1	3	1	1	1	2	1	1
2	2016	86	1	3	1	0	0	99	0	1	1	99	6	1	1	0	0	0	1	0	0	0	0	0	0	0	0	0	3	3	3	3	1	1	3	1	1	1	2	1	1
2	2016	74	2	3	1	0	0	99	1	1	1	99	5	1	0	0	1	0	0	1	0	0	0	0	0	0	0	0	3	3	1	3	1	1	2	1	1	1	1	1	0
1	2016	77	1	3	0	0	0	3	0	1	1	3	7	0	0	0	0	1	0	0	0	1	0	0	1	0	0	0	3	1	1	1	1	1	1	1	1	1	1	1	0
2	2016	62	1	2	0	0	0	3	0	0	0	1	6	1	1	0	1	1	0	1	0	0	0	0	0	1	0	0	3	3	1	3	1	1	2	1	1	1	0.25	1	0
2	2016	58	2	2	0	0	0	6	0	0	0	1	2	0	0	0	0	0	1	0	0	0	0	0	0	0	0	0	3	3	3	3	3	1	2	1	1	1	1	1	1
2	2016	86	1	2	1	0	0	4	0	0	0	1	5	1	0	1	0	0	0	0	0	0	0	0	0	0	0	0	3	3	1	3	1	1	3	1	1	1	1	1	0
2	2016	41	2	1	1	0	0	7	0	0	0	1	1	0	1	0	0	0	0	0	0	0	0	0	0	0	0	0	3	1	1	1	1	1	1	1	1	1	0.25	1	0
1	2016	72	1	2	0	0	0	5	0	1	1	3	6	1	1	0	0	1	0	1	0	0	0	0	0	1	0	1	3	3	1	3	1	1	3	1	1	1	1	1	0
1	2016	56	1	1	0	0	0	4	0	1	1	5	5	0	1	0	0	0	0	0	1	0	0	0	0	0	0	0	3	1	1	1	1	1	1	1	1	1	1	1	0
1	2016	59	1	3	1	0	0	6	0	1	1	3	7	0	1	0	0	0	0	0	0	1	1	0	0	0	0	0	3	3	3	3	1	1	3	1	1	1	1.5	3	1
2	2016	77	1	3	1	0	0	3	0	0	0	5	4	1	0	0	0	0	0	0	0	0	0	0	0	1	0	0	3	3	3	3	1	1	3	1	1	1	1	1	1
1	2016	39	1	3	1	0	1	99	0	1	1	99	6	0	0	0	0	0	0	0	0	0	0	1	0	0	1	1	3	3	3	3	3	1	2	1	1	3	1.5	1	1
2	2016	82	1	1	0	0	1	6	0	1	1	3	6	1	1	0	0	0	1	0	0	0	0	0	0	0	0	1	3	3	1	3	1	1	3	1	1	1	1	1	0
1	2016	70	1	3	0	0	1	99	0	0	0	0	6	1	1	0	1	1	0	0	0	0	0	0	1	0	0	1	3	1	1	3	1	1	1	1	1	1	1.5	1	0
1	2017	66	1	3	1	0	0	5	0	0	1	4	5	0	1	0	1	0	0	1	0	0	0	0	0	1	0	1	3	1	1	3	1	1	1	1	1	1	1.5	1	0
2	2017	61	1	3	1	0	1	2	1	1	1	8	2	0	0	0	0	0	0	0	0	0	0	0	0	0	1	0	3	3	2	1	1	1	2	1	1	1	1.5	2	0
1	2017	19	3	1	0	0	0	4	0	0	0	1	1	0	1	0	0	0	0	0	0	0	0	0	0	1	0	0	3	1	1	1	1	1	1	1	1	1	1	1	0
2	2017	88	1	1	0	0	1	99	0	1	1	4	8	1	1	0	1	0	0	0	1	0	0	0	0	0	0	0	3	3	1	3	1	1	3	1	1	1	1	1	0
1	2017	44	2	3	1	0	0	2	0	0	0	0	2	0	0	0	0	0	0	0	0	0	1	0	0	1	0	0	3	3	3	3	3	1	3	3	1	1	1.5	1	1
1	2017	68	1	3	1	0	1	5	1	0	1	5	3	1	0	0	0	0	0	0	0	0	0	0	0	1	0	0	3	3	3	3	1	1	3	1	1	3	2	1	1
2	2017	62	1	2	0	0	1	2	0	0	0	2	7	0	1	0	1	0	0	0	1	0	0	0	0	1	0	0	3	3	3	3	3	1	3	1	1	1	1	1	1
1	2017	66	1	3	0	0	1	3	1	0	0	0	5	0	0	0	0	0	0	1	0	0	1	0	0	1	0	0	3	3	3	3	1	1	3	1	1	1	1.5	1	1
1	2017	56	1	3	1	1	1	99	0	1	1	99	7	0	0	0	0	0	0	0	0	0	0	1	0	0	0	0	3	1	1	1	1	1	1	3	1	1	1	1	0
1	2017	59	1	1	0	0	0	4	0	0	0	0	2	1	1	0	0	0	0	0	0	0	0	0	0	0	0	0	3	3	1	3	1	1	3	1	1	1	1	1	0
1	2017	76	1	2	1	0	0	2	0	0	0	0	5	1	0	0	0	0	0	0	1	0	0	0	0	1	0	1	3	3	3	3	3	1	2	1	1	1	1	1	1
2	2017	53	3	3	1	0	1	2	0	0	0	1	1	0	0	0	0	0	0	0	0	0	0	0	0	0	1	0	3	3	3	3	1	1	2	1	1	1	0.5	2	1
2	2017	51	3	1	0	0	0	4	0	0	0	0	5	1	1	0	0	0	0	0	1	0	0	0	0	0	0	0	3	1	1	1	1	1	1	1	1	1	1	1	0
1	2017	63	1	3	1	1	1	2	1	0	1	99	6	1	1	1	0	1	0	0	0	0	0	0	1	1	0	0	3	3	3	3	1	1	2	1	1	1	1	2	1
1	2017	62	1	3	1	1	1	2	0	0	0	2	3	1	1	0	0	0	0	0	0	0	0	0	1	1	0	0	3	3	3	3	1	1	2	3	1	1	2	1	1
1	2017	52	1	3	1	0	1	2	0	0	0	3	3	0	0	0	0	0	1	0	0	1	0	0	1	1	0	0	3	3	3	3	3	1	2	1	1	1	1	1	1
1	2017	61	1	3	1	1	0	2	1	0	0	5	3	1	0	0	1	0	0	0	0	0	0	0	0	0	0	0	3	1	1	3	1	1	1	1	1	1	2	1	0
1	2017	23	1	1	0	0	0	4	0	1	1	5	6	0	0	0	0	0	0	0	0	0	0	1	0	0	0	0	3	1	1	1	1	1	1	1	1	1	1	1	0
2	2017	18	3	1	0	0	0	4	0	0	0	3	0	0	0	0	0	0	0	0	0	0	0	0	0	0	0	1	3	1	1	1	1	1	1	1	1	1	1.5	1	0
1	2017	75	1	3	1	0	1	5	1	1	1	5	5	1	1	0	0	0	0	1	0	0	0	0	0	1	0	0	3	3	3	3	1	1	2	1	1	1	1	2	1
1	2017	61	1	3	1	0	0	99	0	1	1	1	8	1	0	0	0	0	0	0	0	0	1	0	0	0	0	0	3	1	1	1	1	1	1	1	1	1	0.5	1	0
1	2017	76	1	2	1	1	1	4	0	0	0	0	7	1	0	0	0	0	0	0	1	0	1	0	0	1	0	1	3	3	3	3	3	1	3	1	1	1	1	1	1
1	2017	19	2	3	1	0	0	2	0	0	1	1	6	0	0	0	0	0	0	0	0	0	0	1	0	0	0	0	3	3	3	3	3	1	3	3	1	3	1.5	1	1
1	2017	48	2	2	1	0	0	4	0	1	1	5	2	0	0	0	0	0	0	0	0	0	0	0	0	1	0	0	3	3	3	3	3	1	2	1	1	1	1	1	1
2	2017	43	2	3	1	1	1	2	0	1	1	3	0	0	0	0	0	0	0	0	0	0	0	0	0	0	0	1	3	3	3	3	3	1	3	1	1	1	1	1	1
1	2017	20	1	3	1	0	0	3	1	1	1	5	2	0	0	0	0	0	0	0	0	0	1	0	0	0	1	0	3	1	1	1	1	1	2	1	1	1	0.5	2	0
1	2017	34	1	3	1	1	1	2	0	0	0	0	4	0	0	0	1	0	0	0	1	0	0	0	0	1	0	0	3	3	3	3	1	1	3	1	1	1	1.5	1	1
1	2017	37	1	1	0	0	0	4	0	0	0	1	0	0	0	0	0	0	0	0	0	0	0	0	0	1	0	0	3	1	1	1	1	1	1	1	1	1	1	1	0
1	2017	56	1	3	1	1	0	3	0	0	0	3	3	1	1	0	0	0	0	0	0	1	0	0	1	0	0	0	3	3	1	3	1	1	3	1	1	1	1	1	0
2	2017	59	1	3	1	0	1	99	1	1	1	99	1	1	0	0	0	0	0	0	0	0	0	0	0	0	0	0	3	2	3	3	1	1	2	1	1	1	0.5	1	0
1	2017	55	1	3	0	0	1	5	0	0	0	1	3	0	0	0	0	0	0	0	0	0	1	0	1	1	1	0	3	3	1	3	1	1	3	1	1	1	1	1	0
2	2017	59	1	2	1	0	1	4	0	0	0	1	2	1	1	0	0	0	0	0	0	0	0	0	0	0	0	0	3	3	1	3	1	1	2	1	1	1	0.5	1	0
1	2017	61	1	1	0	0	0	4	0	0	0	1	10	0	1	0	0	0	1	0	0	0	0	1	1	1	0	0	3	3	1	1	1	1	3	1	1	1	1	1	0
2	2018	20	1	1	0	0	0	3	0	0	0	1	0	0	0	0	0	0	0	0	0	0	0	0	0	1	0	0	3	1	1	1	1	1	1	1	1	1	0.25	1	0
2	2018	84	1	3	1	0	0	2	0	0	0	1	5	1	0	0	0	0	0	1	0	0	0	0	0	0	0	0	3	3	3	3	3	1	3	1	1	1	1	1	1
2	2018	78	1	3	1	0	0	1	1	1	1	5	5	1	0	0	1	1	0	0	0	0	0	0	0	0	0	0	3	1	1	3	1	1	1	1	1	1	0.5	1	0
2	2018	78	1	1	0	0	1	4	0	1	1	99	5	1	0	0	0	0	0	0	0	0	1	0	0	0	0	0	3	1	1	1	1	1	1	1	1	1	0.5	1	0
2	2018	63	1	1	0	0	1	4	0	0	0	1	5	0	0	0	0	0	0	1	0	0	1	0	0	0	0	0	3	1	3	3	1	1	1	1	1	1	1	1	0
1	2018	67	2	3	1	0	0	7	0	0	0	3	4	0	0	1	0	0	1	0	0	0	0	0	1	1	0	0	3	1	3	3	1	1	99	1	1	3	0.5	1	1
1	2018	77	3	3	1	0	1	5	0	0	0	99	10	0	0	0	0	0	1	0	0	0	1	0	1	1	0	0	3	3	3	3	3	1	3	1	1	3	1	1	1
2	2018	82	1	1	0	0	0	3	0	1	1	9	4	0	0	0	0	0	0	0	0	0	0	0	0	0	0	0	3	3	1	3	1	1	2	1	1	1	1	1	0
1	2018	77	1	3	1	1	1	3	0	1	1	4	5	0	0	1	0	0	1	0	0	0	0	0	0	0	0	0	3	3	3	3	1	1	3	1	1	1	0.25	1	1
2	2018	69	1	3	1	1	1	5	1	0	0	2	4	1	1	0	1	0	0	0	0	0	0	0	0	1	0	0	3	3	3	3	1	1	2	1	1	1	1	2	1
2	2018	53	1	3	1	1	1	3	1	0	0	1	1	0	0	0	0	0	0	0	0	0	0	0	0	0	0	0	3	2	3	3	1	1	2	1	1	1	0.5	2	0
2	2018	68	1	3	1	0	1	5	1	0	1	5	5	1	0	0	0	1	0	0	1	0	0	0	0	0	0	1	3	3	3	3	1	1	3	3	1	1	1	1	1
1	2018	62	1	1	0	0	0	7	0	0	0	2	3	0	0	0	0	0	1	0	0	0	0	0	0	1	0	0	3	1	3	3	1	99	99	99	1	1	99	99	0
2	2018	91	1	2	0	0	0	3	0	1	1	3	5	1	0	0	0	0	1	0	0	0	0	0	0	0	0	0	3	3	1	3	1	1	3	1	1	1	1	1	0
1	2018	55	1	1	0	0	1	4	0	0	1	6	1	0	0	0	0	0	0	0	0	0	0	0	0	0	0	0	3	1	1	1	1	1	1	1	1	1	1	1	0
1	2018	77	1	3	1	0	0	2	0	0	0	99	5	1	0	1	0	0	1	0	0	0	0	0	1	1	0	0	3	3	1	1	1	1	3	1	1	1	1	1	0
2	2018	77	1	2	1	0	1	99	0	0	1	99	6	1	0	1	0	0	1	0	0	0	0	0	0	0	0	1	3	3	1	3	1	1	3	1	1	1	1	1	0
2	2018	57	1	1	0	0	0	4	0	0	0	1	2	1	1	0	0	0	0	0	0	0	0	0	0	0	0	0	3	1	1	1	1	1	1	1	1	1	0.25	1	0
1	2018	39	1	3	1	1	0	2	0	0	0	1	1	0	0	0	0	0	1	0	0	0	0	0	0	0	0	0	3	3	3	3	1	1	2	1	1	1	1	2	1
1	2018	63	2	2	0	0	0	3	0	1	1	4	2	0	0	0	0	0	0	0	0	0	0	0	0	1	0	1	3	1	1	1	1	1	1	1	1	1	0.25	1	0
2	2018	91	1	3	1	0	0	99	0	1	1	99	6	1	0	1	0	0	1	0	0	0	0	0	0	0	0	0	3	3	3	3	1	1	1	1	1	1	0.5	1	1
1	2018	55	1	3	0	0	1	4	0	0	0	1	7	0	0	0	0	0	0	0	0	0	1	0	1	0	0	0	3	1	3	3	1	1	1	1	1	1	0.5	1	0
1	2018	26	1	1	0	0	0	4	0	1	1	7	1	0	0	0	0	0	1	0	0	0	0	0	0	0	0	0	3	1	1	1	1	1	1	1	1	1	0.25	1	0
2	2018	77	2	3	0	0	0	2	0	0	0	1	6	1	1	0	1	1	0	0	0	0	0	0	1	1	0	0	3	1	1	3	3	1	1	1	1	1	1	1	0
2	2018	80	3	3	0	0	1	2	0	0	0	3	5	1	1	0	0	0	0	0	0	0	0	0	0	0	0	1	3	1	1	1	1	1	1	1	1	1	1	1	0
1	2018	64	1	3	1	1	1	1	0	0	0	1	4	0	0	0	0	0	0	0	0	0	1	0	1	1	0	0	3	3	1	1	1	1	3	1	1	1	0.5	1	0
1	2019	60	1	1	0	0	0	3	0	1	1	5	4	0	0	1	0	0	1	0	0	0	0	0	1	1	0	0	3	99	1	3	1	1	3	1	1	1	2	99	0
2	2019	81	1	3	0	0	0	1	0	0	0	3	10	0	0	1	0	1	0	1	1	0	0	0	0	0	0	0	3	99	3	3	1	1	3	1	1	1	1	99	1
1	2019	78	1	3	1	0	0	7	0	0	1	1	5	1	0	1	0	1	0	0	0	0	0	0	1	1	0	1	3	99	1	3	1	1	3	1	1	1	1.5	99	0
1	2019	62	3	2	0	0	1	2	0	0	0	1	4	1	0	0	0	0	0	0	1	0	0	0	0	0	0	0	3	99	1	3	1	1	3	1	1	1	1	99	0
1	2019	63	1	2	1	0	0	3	0	1	1	4	8	0	0	0	0	0	0	0	0	0	1	0	1	1	0	0	3	99	1	1	1	1	1	1	1	1	0.25	99	0
1	2019	58	3	3	0	0	0	3	0	1	1	1	3	0	0	0	0	0	0	0	0	0	1	0	0	0	0	0	3	99	1	1	1	1	1	1	1	1	1	99	0
1	2019	83	1	3	1	0	1	2	0	1	1	1	7	1	1	0	0	0	0	0	1	0	0	0	0	0	0	0	3	99	1	1	1	1	1	1	1	1	1	99	0
2	2019	99	1	1	0	0	0	3	0	0	1	5	9	1	1	0	0	1	0	0	1	0	0	0	0	1	0	0	3	99	1	3	1	1	3	1	1	1	1.5	99	0
1	2019	27	2	1	0	0	1	4	0	1	1	3	1	0	0	0	0	0	0	0	0	0	0	0	0	0	1	0	3	99	1	3	1	1	3	1	1	1	1.5	99	0
1	2019	53	3	3	0	0	1	2	0	0	0	1	3	1	0	0	0	0	0	0	1	0	0	0	0	0	0	0	3	99	1	3	1	1	3	1	1	1	1	99	0
1	2019	37	2	1	0	0	0	6	0	0	0	0	6	0	0	0	0	0	0	0	0	0	0	1	0	0	0	0	3	99	1	3	1	1	1	1	1	3	0.75	99	0
1	2019	56	1	3	0	0	1	2	0	0	0	3	3	0	0	0	0	0	0	0	0	0	1	0	0	0	0	0	3	99	3	3	1	1	3	1	1	1	1.5	99	1
1	2019	26	1	1	0	0	0	4	0	0	0	0	0	0	0	0	0	0	0	0	0	0	0	0	0	0	0	0	3	99	1	1	1	1	1	1	1	1	1	99	0
1	2019	74	3	1	0	0	0	3	0	0	0	3	10	1	1	0	0	0	0	0	0	0	1	0	0	0	0	1	3	99	1	3	1	1	1	1	1	3	1.5	99	0
1	2019	48	1	2	0	99	1	8	0	1	1	4	13	0	1	0	0	0	0	0	1	1	0	1	1	0	0	0	3	99	1	1	1	1	1	1	1	3	1	99	0
1	2019	46	1	3	1	99	99	4	0	0	0	99	2	0	0	0	0	0	0	0	0	0	0	0	0	0	1	0	3	99	3	3	1	1	3	1	1	1	1.5	99	1
1	2019	55	1	2	0	0	1	2	0	0	0	1	3	0	0	0	0	0	0	0	1	0	0	0	0	0	0	0	3	99	1	3	1	1	1	1	1	3	1	99	0
2	2019	74	1	3	1	1	1	3	1	0	0	1	3	1	0	0	0	0	0	0	0	0	0	0	0	0	0	0	3	99	1	1	1	1	1	1	1	1	1	99	0
1	2019	70	1	2	1	0	0	3	0	1	1	8	11	1	1	0	0	1	0	0	0	0	1	0	0	1	0	0	3	99	1	3	1	1	3	1	1	1	1	99	0
1	2019	62	1	1	0	0	1	4	0	0	0	2	6	1	1	0	0	0	0	0	1	0	0	0	1	1	0	1	3	99	1	3	1	1	3	1	1	1	0.75	99	0
2	2019	60	1	3	0	0	1	5	0	0	0	1	4	1	1	0	0	0	0	0	0	0	0	0	0	1	0	1	3	99	1	3	1	1	3	1	1	1	1	99	0
1	2019	58	1	1	1	0	0	7	0	1	1	0	8	0	1	0	0	0	0	0	0	1	1	0	1	1	0	1	3	99	1	3	1	3	1	1	1	1	1	99	0
1	2019	72	1	3	1	0	0	6	1	1	1	6	10	0	0	0	0	0	1	0	0	0	1	0	0	0	1	0	3	99	1	3	1	1	3	1	1	1	1	99	0
1	2019	71	1	3	0	0	1	5	1	0	0	0	5	1	0	1	1	0	0	0	0	0	0	0	0	0	0	0	3	99	3	3	1	1	1	1	1	1	0.75	99	0
1	2019	73	1	1	0	0	0	7	0	1	1	1	12	0	1	0	0	0	1	0	0	0	1	0	0	0	0	0	3	99	1	3	1	1	3	1	1	1	0.25	99	0
2	2019	78	1	2	1	0	0	2	0	1	1	5	8	1	1	0	0	0	0	0	1	0	1	0	0	0	0	1	3	99	3	3	1	1	3	1	1	1	0.5	99	1
